# Supplementary material for: Reduced Rank Regression-Derived Dietary Patterns Related to the Fatty Liver Index and Associations with Type 2 Diabetes Mellitus among Ghanaian Populations under Transition: The RODAM Study
Source: Nutrients. 2021 Oct 20;13(11):3679. doi: 10.3390/nu13113679 (PMC8620643; doi:10.3390/nu13113679)
Supplement: Supplementary file 1 [file nutrients-13-03679-s001.zip]

Archive with 1 entries (1 files):
- nutrients-1377630-supplementary.pdf
